# Supplementary material for: Inflammation, Autonomic Control, and Adiposity in Adolescents: Links to Early Cardiovascular Risk
Source: Life (Basel). 2025 Sep 16;15(9):1450. doi: 10.3390/life15091450 (PMC12471339; doi:10.3390/life15091450)
Supplement: Supplementary file 1 [file life-15-01450-s001.zip]

Archive with 1 entries (1 files):
- life-3824061-supplementary.pdf
